# Supplementary material for: Decidual natural killer cells dysfunction is caused by IDO downregulation in dMDSCs with Toxoplasma gondii infection
Source: Commun Biol. 2024 May 31;7:669. doi: 10.1038/s42003-024-06365-5 (PMC11143278; doi:10.1038/s42003-024-06365-5)
Supplement: Supplementary file 4 — Supplementary Data 1 [file 42003_2024_6365_MOESM4_ESM.xlsx]

## Sheet: Figure 1
average fetal weight (mg)	uninfected	infected	IDO-/-infected
	81.25	73.15	61.2444
	90.0375	74.3857	43.75
	84.15	69.0444	43.8
	102.55	45.3667	11.025
	80.65	67.9889	8.11818
	94.02	68.0286	31.6375
	92.64
	80.2143
	ANOVA summary			Tukey's multiple comparisons test	Mean Diff.	95.00% CI of diff.	Below threshold?	Summary	Adjusted P Value
	F	27.98		uninfected vs. infected	21.86	3.016 to 40.71	Yes	*	0.0219
	P value	<0.0001		uninfected vs. IDO-/-infected	54.93	36.08 to 73.77	Yes	****	<0.0001
	P value summary	****		infected vs. IDO-/-infected	33.06	12.92 to 53.21	Yes	**	0.0016
	Significant diff. among means (P < 0.05)?	Yes
	R squared	0.767
average placental weight (mg)	uninfected	infected	IDO-/-infected
	63.475	39.8	30.2333
	62.3375	38.0889	31
	59.825	43.5	28.1
	72.125	45.3	29.0625
	66.8	46.01	25.0091
	58	55	40.375
	56.85
	60.4143
	ANOVA summary			Tukey's multiple comparisons test	Mean Diff.	95.00% CI of diff.	Below threshold?	Summary	Adjusted P Value
	F	61.77		uninfected vs. infected	17.86	10.43 to 25.29	Yes	****	<0.0001
	P value	<0.0001		uninfected vs. IDO-/-infected	31.85	24.42 to 39.28	Yes	****	<0.0001
	P value summary	****		infected vs. IDO-/-infected	13.99	6.045 to 21.93	Yes	***	0.0008
	Significant diff. among means (P < 0.05)?	Yes
	R squared	0.879
stillbirth rate (%)	uninfected	infected	IDO-/-infected
	0	66.67	66.6667
	0	75	100
	0	57.14	75
	0	28.57	100
	0	28.57	100
	16.6667	42.86	100
	16.6667
	0
	ANOVA summary			Tukey's multiple comparisons test	Mean Diff.	95.00% CI of diff.	Below threshold?	Summary	Adjusted P Value
	F	62.36		uninfected vs. infected	-45.63	-65.54 to -25.73	Yes	****	<0.0001
	P value	<0.0001		uninfected vs. IDO-/-infected	-86.11	-106.0 to -66.21	Yes	****	<0.0001
	P value summary	****		infected vs. IDO-/-infected	-40.48	-61.75 to -19.20	Yes	***	0.0004
	Significant diff. among means (P < 0.05)?	Yes
	R squared	0.8801

## Sheet: Figure 2
human data
relative mRNA level of IDO	uninfected	infected			Paired t test
	1	2.22684			P value	0.0378
	1	1.6245			P value summary	*
	1	1.26138			Significantly different (P < 0.05)?	Yes
	1	1.24833			One- or two-tailed P value?	Two-tailed
	1	1.40932			t, df	t=3.055, df=4
					Number of pairs	5
IDO/GAPDH	uninfected	infected			Paired t test
	1	0.767888			P value	0.0194
	1	0.887508			P value summary	*
	1	0.351539			Significantly different (P < 0.05)?	Yes
	1	0.64804			One- or two-tailed P value?	Two-tailed
	1	0.660689			t, df	t=3.782, df=4
					Number of pairs	5
MFI of IDO	uninfected	infected			Paired t test
	301	213			P value	0.0032
	296	229			P value summary	**
	245	131			Significantly different (P < 0.05)?	Yes
	220	156			One- or two-tailed P value?	Two-tailed
	120	99.7			t, df	t=5.310, df=5
	255	199			Number of pairs	6
mouse data
MFI of IDO	uninfected	infected			Unpaired t test
	3273	2048			P value	<0.0001
	3058	1913			P value summary	****
	2809	1617			Significantly different (P < 0.05)?	Yes
	3307	1665			One- or two-tailed P value?	Two-tailed
	2983	1959			t, df	t=10.27, df=13
	2631	1705
	2693	1645
		1877

## Sheet: Figure 3
human data
relative mRNA levels		uninfected					infected
	IDO	1	1	1	1	1	2.22684	1.6245	1.26138	1.24833	1.40932
	p52	1	1	1	1	1	1.6529	1.22264	1.26138	1.94531	1.41912
	RelB	1	1	1	1	1	1.64718	1.6245	1.23542	1.61888	1.35191
	IDO	Paired t test			p52	Paired t test			RelB	Paired t test
		P value	0.0378			P value	0.0205			P value	0.0042
		P value summary	*			P value summary	*			P value summary	**
		Significantly different (P < 0.05)?	Yes			Significantly different (P < 0.05)?	Yes			Significantly different (P < 0.05)?	Yes
		One- or two-tailed P value?	Two-tailed			One- or two-tailed P value?	Two-tailed			One- or two-tailed P value?	Two-tailed
		t, df	t=3.055, df=4			t, df	t=3.718, df=4			t, df	t=5.858, df=4
		Number of pairs	5			Number of pairs	5			Number of pairs	5
relative band intensity (of GAPDH)		uninfected			infected
	IDO	1	1	1	0.887508	0.351539	0.64804
	p-STAT3	1	1	1	2.44173	2.6488	2.19642
	p-IKKα	1	1	1	1.32744	1.2439	1.40434
	p-p100	1	1	1	1.62116	1.33285	1.36989
	p52	1	1	1	2.43597	2.25466	1.74719
	RelB	1	1	1	1.39995	1.21708	1.29905
	IDO	Paired t test			p-STAT3	Paired t test			p-IKKα	Paired t test			p-p100	Paired t test			p52	Paired t test			RelB	Paired t test
		P value	0.0194			P value	0.0083			P value	0.0197			P value	0.0396			P value	0.0309			P value	0.0287
		P value summary	*			P value summary	**			P value summary	*			P value summary	*			P value summary	*			P value summary	*
		Significantly different (P < 0.05)?	Yes			Significantly different (P < 0.05)?	Yes			Significantly different (P < 0.05)?	Yes			Significantly different (P < 0.05)?	Yes			Significantly different (P < 0.05)?	Yes			Significantly different (P < 0.05)?	Yes
		One- or two-tailed P value?	Two-tailed			One- or two-tailed P value?	Two-tailed			One- or two-tailed P value?	Two-tailed			One- or two-tailed P value?	Two-tailed			One- or two-tailed P value?	Two-tailed			One- or two-tailed P value?	Two-tailed
		t, df	t=3.782, df=4			t, df	t=10.93, df=2			t, df	t=7.020, df=2			t, df	t=4.873, df=2			t, df	t=5.559, df=2			t, df	t=5.774, df=2
		Number of pairs	5			Number of pairs	3			Number of pairs	3			Number of pairs	3			Number of pairs	3			Number of pairs	3
mouse data
MFI of p-STAT3	uninfected	infected			Unpaired t test
	290	316			P value	0.0392
	308	330			P value summary	*
	280	316			Significantly different (P < 0.05)?	Yes
	284	305			One- or two-tailed P value?	Two-tailed
	300	377			t, df	t=2.293, df=13
	319	448
	320	307
		461

## Sheet: Figure 4
human data
relative mRNA level of IDO	infected	infected+stattic	infected+SN52
	1	0.307786	0.257028
	1	0.225313	0.169576
	1	0.30566	0.283221
	Repeated measures ANOVA summary				Tukey's multiple comparisons test	Mean Diff.	95.00% CI of diff.	Below threshold?	Summary	Adjusted P Value
	Assume sphericity?	No			infected vs. infected+stattic	0.7204	0.5605 to 0.8803	Yes	**	0.0018
	F	545			infected vs. infected+SN52	0.7634	0.5610 to 0.9658	Yes	**	0.0032
	P value	0.0012			infected+stattic vs. infected+SN52	0.04298	-0.01811 to 0.1041	No	ns	0.0961
	P value summary	**
	Statistically significant (P < 0.05)?	Yes
	Geisser-Greenhouse's epsilon	0.5403
	R squared	0.9963
relative band intensity (of GAPDH)		uninfected			infected			infected+stattic
	p-STAT3	1	1	1	1.43868	1.68751	1.73455	0.695669	0.982391	1.26425
	p-IKKα	1	1	1	1.23304	1.371	1.42033	0.842943	1.07578	1.08235
	p-p100	1	1	1	1.74452	1.46294	1.60072	1.44303	1.21876	1.28467
	p52	1	1	1	1.54934	1.63675	1.62044	1.1022	1.19433	1.0448
	RelB	1	1	1	1.35688	1.6527	1.54144	1.11184	1.28603	1.1203
	IDO	1	1	1	0.831155	0.881572	0.828946	0.609266	0.611698	0.669378
	p-STAT3	Repeated measures ANOVA summary			Tukey's multiple comparisons test	Mean Diff.	95.00% CI of diff.	Below threshold?	Summary	Adjusted P Value
		Assume sphericity?	No		uninfected vs. infected	-0.6202	-1.161 to -0.07951	Yes	*	0.0385
		F	18.62		uninfected vs. infected+stattic	0.01923	-0.9477 to 0.9861	No	ns	0.9925
		P value	0.0412		infected vs. infected+stattic	0.6395	0.1370 to 1.142	Yes	*	0.0315
		P value summary	*
		Statistically significant (P < 0.05)?	Yes
		Geisser-Greenhouse's epsilon	0.5544
		R squared	0.903
	p-IKKα	Repeated measures ANOVA summary			Tukey's multiple comparisons test	Mean Diff.	95.00% CI of diff.	Below threshold?	Summary	Adjusted P Value
		Assume sphericity?	No		uninfected vs. infected	-0.3415	-0.6716 to -0.01129	Yes	*	0.0469
		F	23.08		uninfected vs. infected+stattic	-0.0003558	-0.4641 to 0.4634	No	ns	>0.9999
		P value	0.0359		infected vs. infected+stattic	0.3411	0.1795 to 0.5027	Yes	*	0.0117
		P value summary	*
		Statistically significant (P < 0.05)?	Yes
		Geisser-Greenhouse's epsilon	0.5325
		R squared	0.9203
	p-p100	Repeated measures ANOVA summary			Tukey's multiple comparisons test	Mean Diff.	95.00% CI of diff.	Below threshold?	Summary	Adjusted P Value
		Assume sphericity?	No		uninfected vs. infected	-0.6027	-1.082 to -0.1239	Yes	*	0.0322
		F	47.34		uninfected vs. infected+stattic	-0.3155	-0.7075 to 0.07654	No	ns	0.0751
		P value	0.0172		infected vs. infected+stattic	0.2872	0.1580 to 0.4165	Yes	*	0.0105
		P value summary	*
		Statistically significant (P < 0.05)?	Yes
		Geisser-Greenhouse's epsilon	0.5341
		R squared	0.9595
	p52	Repeated measures ANOVA summary			Tukey's multiple comparisons test	Mean Diff.	95.00% CI of diff.	Below threshold?	Summary	Adjusted P Value
		Assume sphericity?	No		uninfected vs. infected	-0.6022	-0.7603 to -0.4441	Yes	**	0.0031
		F	135.8		uninfected vs. infected+stattic	-0.1138	-0.3703 to 0.1428	No	ns	0.2109
		P value	0.0009		infected vs. infected+stattic	0.4884	0.2313 to 0.7455	Yes	*	0.0144
		P value summary	***
		Statistically significant (P < 0.05)?	Yes
		Geisser-Greenhouse's epsilon	0.7857
		R squared	0.9855
	RelB	Repeated measures ANOVA summary			Tukey's multiple comparisons test	Mean Diff.	95.00% CI of diff.	Below threshold?	Summary	Adjusted P Value
		Assume sphericity?	No		uninfected vs. infected	-0.517	-1.025 to -0.008828	Yes	*	0.0484
		F	31.1		uninfected vs. infected+stattic	-0.1727	-0.5068 to 0.1613	No	ns	0.1644
		P value	0.0136		infected vs. infected+stattic	0.3443	0.03765 to 0.6509	Yes	*	0.0401
		P value summary	*
		Statistically significant (P < 0.05)?	Yes
		Geisser-Greenhouse's epsilon	0.688
		R squared	0.9396
	IDO	Repeated measures ANOVA summary			Tukey's multiple comparisons test	Mean Diff.	95.00% CI of diff.	Below threshold?	Summary	Adjusted P Value
		Assume sphericity?	No		uninfected vs. infected	0.1528	0.05154 to 0.2540	Yes	*	0.0226
		F	121.9		uninfected vs. infected+stattic	0.3699	0.2542 to 0.4856	Yes	**	0.005
		P value	0.0038		infected vs. infected+stattic	0.2171	0.02901 to 0.4052	Yes	*	0.038
		P value summary	**
		Statistically significant (P < 0.05)?	Yes
		Geisser-Greenhouse's epsilon	0.6075
		R squared	0.9839
relative band intensity (of GAPDH)		infected			infected+SN52
	IDO	1	1	1	0.691848	0.500057	0.40281
	p52	1	1	1	0.677683	0.709853	0.70076
	RelB	1	1	1	0.705675	0.705145	0.701852
	IDO	Paired t test			p52	Paired t test			RelB	Paired t test
		P value	0.0313			P value	0.001			P value	<0.0001
		P value summary	*			P value summary	***			P value summary	****
		Significantly different (P < 0.05)?	Yes			Significantly different (P < 0.05)?	Yes			Significantly different (P < 0.05)?	Yes
		One- or two-tailed P value?	Two-tailed			One- or two-tailed P value?	Two-tailed			One- or two-tailed P value?	Two-tailed
		t, df	t=5.517, df=2			t, df	t=31.74, df=2			t, df	t=247.3, df=2
		Number of pairs	3			Number of pairs	3			Number of pairs	3
mouse data
MFI of IDO	infected	infecte+JSI-124			Unpaired t test
	6544	3929			P value	0.0004
	4968	3206			P value summary	***
	4898	4036			Significantly different (P < 0.05)?	Yes
	5043	3134			One- or two-tailed P value?	Two-tailed
	6513	3870			t, df	t=5.244, df=10
	5028	3157

## Sheet: Figure 5
human data
relative mRNA level of SOCS3	uninfected	infected		Paired t test
	1	1.6529		P value	0.0475
	1	1.15269		P value summary	*
	1	1.22264		Significantly different (P < 0.05)?	Yes
	1	1.51572		One- or two-tailed P value?	Two-tailed
				t, df	t=3.251, df=3
				Number of pairs	4
SOCS3/GAPDH	uninfected	infected		Paired t test
	1	3.1286		P value	0.0098
	1	2.82475		P value summary	**
	1	3.57311		Significantly different (P < 0.05)?	Yes
				One- or two-tailed P value?	Two-tailed
				t, df	t=10.01, df=2
				Number of pairs	3

## Sheet: Figure 6
human data
Peak area of Kyn	uninfected	infected	infected+1-MT
	52.2	42.1	14.4
	76.3	58.3	28
	56.6	45.2	22.5
	84.2	58.5	19.4
	Repeated measures ANOVA summary			Tukey's multiple comparisons test	Mean Diff.	95.00% CI of diff.	Below threshold?	Summary	Adjusted P Value
	Assume sphericity?	No		uninfected vs. infected	16.3	1.345 to 31.26	Yes	*	0.0399
	F	45.94		uninfected vs. infected+1-MT	46.25	17.52 to 74.98	Yes	*	0.0137
	P value	0.006		infected vs. infected+1-MT	29.95	15.60 to 44.30	Yes	**	0.0065
	P value summary	**
	Statistically significant (P < 0.05)?	Yes
	Geisser-Greenhouse's epsilon	0.5134
	R squared	0.9387
mouse data
Peak area of Kyn	uninfected	infected	IDO-/- infected
	11.3	8.1	5.3
	12.4	7.6	5.3
	12.2	7.8	5.4
	17.6	7.4	5.4
	9	7.5	5
	9.2	7.9	5.3
	9.7	7.7	5.4
	ANOVA summary			Tukey's multiple comparisons test	Mean Diff.	95.00% CI of diff.	Below threshold?	Summary	Adjusted P Value
	F	23.94		uninfected vs. infected	3.914	1.558 to 6.270	Yes	**	0.0014
	P value	<0.0001		uninfected vs. IDO-/- infected	6.329	3.973 to 8.684	Yes	****	<0.0001
	P value summary	****		infected vs. IDO-/- infected	2.414	0.05839 to 4.770	Yes	*	0.0441
	Significant diff. among means (P < 0.05)?	Yes
	R squared	0.7268
human data
relative band intensity (of GAPDH)		uninfected			infected
	TGF-β	1	1	1	0.858205	0.91702	0.807045
	IL-10	1	1	1	0.801424	0.721741	0.745231
	TGF-β	Paired t test			IL-10	Paired t test
		P value	0.0483			P value	0.0093
		P value summary	*			P value summary	**
		Significantly different (P < 0.05)?	Yes			Significantly different (P < 0.05)?	Yes
		One- or two-tailed P value?	Two-tailed			One- or two-tailed P value?	Two-tailed
		t, df	t=4.383, df=2			t, df	t=10.32, df=2
		Number of pairs	3			Number of pairs	3
mouse data
MFI of TGF-β	uninfected	infected	IDO-/-infected
	1193	704	437
	1260	795	510
	1268	556	506
	1507	823	476
	1501	644	499
	1502	714	484
	ANOVA summary			Tukey's multiple comparisons test	Mean Diff.	95.00% CI of diff.	Below threshold?	Summary	Adjusted P Value
	F	120.7		uninfected vs. infected	665.8	511.5 to 820.2	Yes	****	<0.0001
	P value	<0.0001		uninfected vs. IDO-/-infected	886.5	732.2 to 1041	Yes	****	<0.0001
	P value summary	****		infected vs. IDO-/-infected	220.7	66.35 to 375.0	Yes	**	0.0055
	Significant diff. among means (P < 0.05)?	Yes
	R squared	0.9415
human data
relative band intensity (of GAPDH)		infected			infected+1-MT			infected+kyn
	TGF-β	1	1	1	0.777063	0.873712	0.784361	1.3851	1.36696	1.58694
	IL-10	1	1	1	0.875117	0.915644	0.896831	1.17149	1.18477	1.22916
	TGF-β	Repeated measures ANOVA summary			Tukey's multiple comparisons test	Mean Diff.	95.00% CI of diff.	Below threshold?	Summary	Adjusted P Value
		Assume sphericity?	No		infected vs. infected+1-MT	0.1883	0.005254 to 0.3713	Yes	*	0.0474
		F	45.25		infected vs. infected+kyn	-0.4463	-0.8616 to -0.03105	Yes	*	0.0436
		P value	0.0157		infected+1-MT vs. infected+kyn	-0.6346	-1.166 to -0.1028	Yes	*	0.0356
		P value summary	*
		Statistically significant (P < 0.05)?	Yes
		Geisser-Greenhouse's epsilon	0.5605
		R squared	0.9577
	IL-10	Repeated measures ANOVA summary			Tukey's multiple comparisons test	Mean Diff.	95.00% CI of diff.	Below threshold?	Summary	Adjusted P Value
		Assume sphericity?	No		infected vs. infected+1-MT	0.1041	0.03516 to 0.1731	Yes	*	0.0226
		F	178.4		infected vs. infected+kyn	-0.1951	-0.2979 to -0.09242	Yes	*	0.0144
		P value	0.0005		infected+1-MT vs. infected+kyn	-0.2993	-0.4071 to -0.1914	Yes	**	0.0067
		P value summary	***
		Statistically significant (P < 0.05)?	Yes
		Geisser-Greenhouse's epsilon	0.8158
		R squared	0.9889
mouse data
average fetal weight (mg)	infected	IDO-/-infected	IDO-/-infected+Kyn
	64.4286	7.5	23.1857
	78.8	0	21
	66.8333	0	21
	52.875	0	21.85
	68.9	0	0
	66.1667	0	31.7667
	53.6333	10.175
	ANOVA summary			Tukey's multiple comparisons test	Mean Diff.	95.00% CI of diff.	Below threshold?	Summary	Adjusted P Value
	F	104.9		infected vs. IDO-/-infected	61.99	50.70 to 73.29	Yes	****	<0.0001
	P value	<0.0001		infected vs. IDO-/-infected+Kyn	44.72	32.96 to 56.48	Yes	****	<0.0001
	P value summary	****		IDO-/-infected vs. IDO-/-infected+Kyn	-17.28	-29.04 to -5.515	Yes	**	0.0041
	Significant diff. among means (P < 0.05)?	Yes
	R squared	0.925
average placental weight (mg)	infected	IDO-/-infected	IDO-/-infected+Kyn
	39.7667	18.1375	28.47
	45.84	20.4	34.7455
	43.4833	23.25	41.7833
	42.725	34.25	32.3286
	40.24	28.7	28.1
	41.5125	24.6	28.15
	38.74	21.55
	ANOVA summary			Tukey's multiple comparisons test	Mean Diff.	95.00% CI of diff.	Below threshold?	Summary	Adjusted P Value
	F	24.82		infected vs. IDO-/-infected	17.35	11.02 to 23.67	Yes	****	<0.0001
	P value	<0.0001		infected vs. IDO-/-infected+Kyn	9.495	2.912 to 16.08	Yes	**	0.0048
	P value summary	****		IDO-/-infected vs. IDO-/-infected+Kyn	-7.85	-14.43 to -1.267	Yes	*	0.0185
	Significant diff. among means (P < 0.05)?	Yes
	R squared	0.7449
stillbirth rate (%)	infected	IDO-/-infected	IDO-/-infected+Kyn
	22.2222	100	60
	20	100	85.7143
	66.6667	100	66.6667
	75	100	85.7143
	60	100	63.6364
	50	100	87.5
		87.5
	ANOVA summary			Tukey's multiple comparisons test	Mean Diff.	95.00% CI of diff.	Below threshold?	Summary	Adjusted P Value
	F	17.35		infected vs. IDO-/-infected	-49.23	-70.80 to -27.67	Yes	****	<0.0001
	P value	<0.0001		infected vs. IDO-/-infected+Kyn	-25.89	-48.27 to -3.509	Yes	*	0.0225
	P value summary	****		IDO-/-infected vs. IDO-/-infected+Kyn	23.34	1.775 to 44.91	Yes	*	0.033
	Significant diff. among means (P < 0.05)?	Yes
	R squared	0.6844
MFI of TGF-β	infected	IDO-/- infected	IDO-/- infected+Kyn
	854	373	606
	1339	485	574
	1248	484	745
	894	436	643
	1139	409	666
	771	374	649
	ANOVA summary			Tukey's multiple comparisons test	Mean Diff.	95.00% CI of diff.	Below threshold?	Summary	Adjusted P Value
	F	28.98		infected vs. IDO-/- infected	614	401.8 to 826.2	Yes	****	<0.0001
	P value	<0.0001		infected vs. infected+Kyn	393.7	181.4 to 605.9	Yes	***	0.0006
	P value summary	****		IDO-/- infected vs. infected+Kyn	-220.3	-432.6 to -8.084	Yes	*	0.0414
	Significant diff. among means (P < 0.05)?	Yes
	R squared	0.7944

## Sheet: Figure 7
human data
relative band intensity (of GAPDH)		uninfected			infected
	AhR	1	1	1	0.927741	0.884675	0.880511
	SP1	1	1	1	0.698919	0.536681	0.738459
	AhR	Paired t test			SP1	Paired t test
		P value	0.0211			P value	0.0311
		P value summary	*			P value summary	*
		Significantly different (P < 0.05)?	Yes			Significantly different (P < 0.05)?	Yes
		One- or two-tailed P value?	Two-tailed			One- or two-tailed P value?	Two-tailed
		t, df	t=6.780, df=2			t, df	t=5.540, df=2
		Number of pairs	3			Number of pairs	3
relative band intensity (of GAPDH)		infected			infected+1-MT			infected+kyn
	AhR	1	1	1	0.88878	0.902627	0.922679	1.13994	1.14842	1.1195
	SP1	1	1	1	0.726291	0.80364	0.822241	1.4428	1.3132	1.41674
	AhR	Repeated measures ANOVA summary				Tukey's multiple comparisons test	Mean Diff.	95.00% CI of diff.	Below threshold?	Summary	Adjusted P Value
		Assume sphericity?	No			infected vs. infected+1-MT	0.0953	0.03734 to 0.1533	Yes	*	0.0191
		F	172.6			infected vs. infected+kyn	-0.136	-0.1865 to -0.08538	Yes	**	0.0072
		P value	0.0041			infected+1-MT vs. infected+kyn	-0.2313	-0.3331 to -0.1294	Yes	*	0.0101
		P value summary	**
		Statistically significant (P < 0.05)?	Yes
		Geisser-Greenhouse's epsilon	0.5447
		R squared	0.9885
	SP1	Repeated measures ANOVA summary				Tukey's multiple comparisons test	Mean Diff.	95.00% CI of diff.	Below threshold?	Summary	Adjusted P Value
		Assume sphericity?	No			infected vs. infected+1-MT	0.2159	0.04288 to 0.3890	Yes	*	0.0327
		F	94.05			infected vs. infected+kyn	-0.3909	-0.6241 to -0.1578	Yes	*	0.0184
		P value	0.0055			infected+1-MT vs. infected+kyn	-0.6069	-0.9606 to -0.2531	Yes	*	0.0176
		P value summary	**
		Statistically significant (P < 0.05)?	Yes
		Geisser-Greenhouse's epsilon	0.5992
		R squared	0.9792
mouse data
MFI of AhR	uninfected	infected	IDO-/- infected
	417	316	275
	347	322	260
	385	313	228
	334	281	237
	337	328	242
	357	299	270
	350	290	256
	354	298	228
	343	291
		297
	ANOVA summary			Tukey's multiple comparisons test	Mean Diff.	95.00% CI of diff.	Below threshold?	Summary	Adjusted P Value
	F	59.34		uninfected vs. infected	54.72	31.14 to 78.31	Yes	****	<0.0001
	P value	<0.0001		uninfected vs. IDO-/- infected	108.7	83.78 to 133.7	Yes	****	<0.0001
	P value summary	****		infected vs. IDO-/- infected	54	29.65 to 78.35	Yes	****	<0.0001
	Significant diff. among means (P < 0.05)?	Yes
	R squared	0.8318
MFI of AhR	infected	IDO-/-infected	IDO-/-infected+Kyn
	290	239	275
	274	227	270
	284	250	261
	286	234	278
	281	225	287
	260	248	284
	ANOVA summary			Tukey's multiple comparisons test	Mean Diff.	95.00% CI of diff.	Below threshold?	Summary	Adjusted P Value
	F	31		infected vs. IDO-/-infected	42	26.60 to 57.40	Yes	****	<0.0001
	P value	<0.0001		infected vs. IDO-/-infected+Kyn	3.333	-12.07 to 18.74	No	ns	0.8419
	P value summary	****		IDO-/-infected vs. IDO-/-infected+Kyn	-38.67	-54.07 to -23.26	Yes	****	<0.0001
	Significant diff. among means (P < 0.05)?	Yes
	R squared	0.8052
human data
relative band intensity (of GAPDH)		infected			infected+CH-223191			infected+kyn			infected+kyn+CH-223191
	AhR	1	1	1	0.715952	0.733838	0.676758	1.30122	1.22489	1.35996	1.0002	0.945601	1.16384
	SP1	1	1	1	0.692897	0.755802	0.786973	1.35211	1.49879	1.41268	1.13033	1.13652	1.14079
	TGF-β	1	1	1	0.739743	0.688721	0.76162	1.37914	1.51505	1.41182	0.934221	1.22588	1.08818
	IL-10	1	1	1	0.840027	0.778434	0.790781	1.43185	1.51516	1.6458	0.789171	0.869395	1.23078
	AhR	Repeated measures ANOVA summary				Tukey's multiple comparisons test	Mean Diff.	95.00% CI of diff.	Below threshold?	Summary	Adjusted P Value
		Assume sphericity?	No			infected vs. infected+CH-223191	0.2912	0.1744 to 0.4079	Yes	**	0.0086
		F	40.69			infected vs. infected+kyn	-0.2954	-0.5663 to -0.02443	Yes	*	0.0424
		P value	0.0203			infected vs. infected+kyn+CH-223191	-0.03655	-0.4909 to 0.4178	No	ns	0.9366
		P value summary	*			infected+CH-223191 vs. infected+kyn	-0.5865	-0.9709 to -0.2021	Yes	*	0.022
		Statistically significant (P < 0.05)?	Yes			infected+CH-223191 vs. infected+kyn+CH-223191	-0.3277	-0.8986 to 0.2432	No	ns	0.1396
		Geisser-Greenhouse's epsilon	0.3547			infected+kyn vs. infected+kyn+CH-223191	0.2588	0.03732 to 0.4803	Yes	*	0.037
		R squared	0.9532
	SP1	Repeated measures ANOVA summary				Tukey's multiple comparisons test	Mean Diff.	95.00% CI of diff.	Below threshold?	Summary	Adjusted P Value
		Assume sphericity?	No			infected vs. infected+CH-223191	0.2548	0.06307 to 0.4465	Yes	*	0.0289
		F	156			infected vs. infected+kyn	-0.4212	-0.7161 to -0.1263	Yes	*	0.0251
		P value	0.0008			infected vs. infected+kyn+CH-223191	-0.1359	-0.1569 to -0.1148	Yes	****	<0.0001
		P value summary	***			infected+CH-223191 vs. infected+kyn	-0.676	-0.9176 to -0.4343	Yes	**	0.0069
		Statistically significant (P < 0.05)?	Yes			infected+CH-223191 vs. infected+kyn+CH-223191	-0.3907	-0.5614 to -0.2199	Yes	*	0.0101
		Geisser-Greenhouse's epsilon	0.5202			infected+kyn vs. infected+kyn+CH-223191	0.2853	0.0004851 to 0.5701	Yes	*	0.0498
		R squared	0.9873
	TGF-β	Repeated measures ANOVA summary				Tukey's multiple comparisons test	Mean Diff.	95.00% CI of diff.	Below threshold?	Summary	Adjusted P Value
		Assume sphericity?	No			infected vs. infected+CH-223191	0.27	0.1203 to 0.4196	Yes	*	0.0159
		F	40.46			infected vs. infected+kyn	-0.4353	-0.7191 to -0.1515	Yes	*	0.0218
		P value	0.0185			infected vs. infected+kyn+CH-223191	-0.08276	-0.6664 to 0.5009	No	ns	0.7758
		P value summary	*			infected+CH-223191 vs. infected+kyn	-0.7053	-1.125 to -0.2855	Yes	*	0.0183
		Statistically significant (P < 0.05)?	Yes			infected+CH-223191 vs. infected+kyn+CH-223191	-0.3527	-1.044 to 0.3387	No	ns	0.1713
		Geisser-Greenhouse's epsilon	0.3677			infected+kyn vs. infected+kyn+CH-223191	0.3526	0.02531 to 0.6798	Yes	*	0.0433
		R squared	0.9529
	IL-10	Repeated measures ANOVA summary				Tukey's multiple comparisons test	Mean Diff.	95.00% CI of diff.	Below threshold?	Summary	Adjusted P Value
		Assume sphericity?	No			infected vs. infected+CH-223191	0.1969	0.06656 to 0.3273	Yes	*	0.0225
		F	21.59			infected vs. infected+kyn	-0.5309	-0.9624 to -0.09951	Yes	*	0.0335
		P value	0.0392			infected vs. infected+kyn+CH-223191	0.03689	-0.9042 to 0.9780	No	ns	0.9911
		P value summary	*			infected+CH-223191 vs. infected+kyn	-0.7279	-1.255 to -0.2005	Yes	*	0.0268
		Statistically significant (P < 0.05)?	Yes			infected+CH-223191 vs. infected+kyn+CH-223191	-0.16	-1.171 to 0.8505	No	ns	0.7263
		Geisser-Greenhouse's epsilon	0.3515			infected+kyn vs. infected+kyn+CH-223191	0.5678	0.03842 to 1.097	Yes	*	0.0437
		R squared	0.9152
relative band intensity (of GAPDH)		infected			infected+Plicamycin			infected+kyn			infected+kyn+Plicamycin
	AhR	1	1	1	1.17345	1.09276	0.990811	1.55415	1.38732	1.41853	1.61726	1.45952	1.22524
	SP1	1	1	1	0.702315	0.555193	0.666083	1.45702	1.34765	1.28639	0.727447	0.714951	0.520838
	TGF-β	1	1	1	0.649491	0.652702	0.52002	1.79487	2.11543	1.7429	0.93429	1.41421	1.08234
	IL-10	1	1	1	0.393672	0.457833	0.425398	1.11012	1.13065	1.09748	0.673149	0.50297	0.39722
	AhR	Repeated measures ANOVA summary				Tukey's multiple comparisons test	Mean Diff.	95.00% CI of diff.	Below threshold?	Summary	Adjusted P Value
		Assume sphericity?	No			infected vs. infected+Plicamycin	-0.08567	-0.4518 to 0.2805	No	ns	0.5199
		F	21.08			infected vs. infected+kyn	-0.4533	-0.8081 to -0.09853	Yes	*	0.0312
		P value	0.0271			infected vs. infected+kyn+Plicamycin	-0.434	-1.223 to 0.3551	No	ns	0.1504
		P value summary	*			infected+Plicamycin vs. infected+kyn	-0.3677	-0.6378 to -0.09752	Yes	*	0.0276
		Statistically significant (P < 0.05)?	Yes			infected+Plicamycin vs. infected+kyn+Plicamycin	-0.3483	-0.7720 to 0.07530	No	ns	0.0725
		Geisser-Greenhouse's epsilon	0.4233			infected+kyn vs. infected+kyn+Plicamycin	0.01932	-0.5836 to 0.6223	No	ns	0.995
		R squared	0.9134
	SP1	Repeated measures ANOVA summary				Tukey's multiple comparisons test	Mean Diff.	95.00% CI of diff.	Below threshold?	Summary	Adjusted P Value
		Assume sphericity?	No			infected vs. infected+Plicamycin	0.3588	0.05216 to 0.6654	Yes	*	0.037
		F	66.9			infected vs. infected+kyn	-0.3637	-0.7095 to -0.01791	Yes	*	0.0454
		P value	0.0038			infected vs. infected+kyn+Plicamycin	0.3456	-0.1178 to 0.8090	No	ns	0.0869
		P value summary	**			infected+Plicamycin vs. infected+kyn	-0.7225	-1.084 to -0.3605	Yes	*	0.0131
		Statistically significant (P < 0.05)?	Yes			infected+Plicamycin vs. infected+kyn+Plicamycin	-0.01322	-0.6247 to 0.5983	No	ns	0.9984
		Geisser-Greenhouse's epsilon	0.4891			infected+kyn vs. infected+kyn+Plicamycin	0.7093	0.4344 to 0.9842	Yes	**	0.0081
		R squared	0.971
	TGF-β	Repeated measures ANOVA summary				Tukey's multiple comparisons test	Mean Diff.	95.00% CI of diff.	Below threshold?	Summary	Adjusted P Value
		Assume sphericity?	No			infected vs. infected+Plicamycin	0.3926	0.08979 to 0.6954	Yes	*	0.0303
		F	50.67			infected vs. infected+kyn	-0.8844	-1.692 to -0.07728	Yes	*	0.0419
		P value	0.0092			infected vs. infected+kyn+Plicamycin	-0.1436	-1.127 to 0.8395	No	ns	0.763
		P value summary	**			infected+Plicamycin vs. infected+kyn	-1.277	-1.939 to -0.6151	Yes	*	0.014
		Statistically significant (P < 0.05)?	Yes			infected+Plicamycin vs. infected+kyn+Plicamycin	-0.5362	-1.494 to 0.4216	No	ns	0.1459
		Geisser-Greenhouse's epsilon	0.4267			infected+kyn vs. infected+kyn+Plicamycin	0.7408	0.3179 to 1.164	Yes	*	0.0169
		R squared	0.962
	IL-10	Repeated measures ANOVA summary				Tukey's multiple comparisons test	Mean Diff.	95.00% CI of diff.	Below threshold?	Summary	Adjusted P Value
		Assume sphericity?	No			infected vs. infected+Plicamycin	0.5744	0.4460 to 0.7027	Yes	**	0.0015
		F	63.83			infected vs. infected+kyn	-0.1128	-0.1797 to -0.04579	Yes	*	0.0182
		P value	0.0138			infected vs. infected+kyn+Plicamycin	0.4756	-0.08136 to 1.032	No	ns	0.0675
		P value summary	*			infected+Plicamycin vs. infected+kyn	-0.6871	-0.7888 to -0.5855	Yes	****	<0.0001
		Statistically significant (P < 0.05)?	Yes			infected+Plicamycin vs. infected+kyn+Plicamycin	-0.09881	-0.7417 to 0.5440	No	ns	0.7402
		Geisser-Greenhouse's epsilon	0.3453			infected+kyn vs. infected+kyn+Plicamycin	0.5883	0.04430 to 1.132	Yes	*	0.043
		R squared	0.9696
